# Supplementary material for: Facilitators and barriers of reducing sedentary behavior in sedentary and non-sedentary older adults: a descriptive qualitative study based on the COM-B model and TDF
Source: BMC Public Health. 2025 Jul 16;25:2472. doi: 10.1186/s12889-025-23613-3 (PMC12265329; doi:10.1186/s12889-025-23613-3)
Supplement: Supplementary file 2 — Supplementary Material 2. [file 12889_2025_23613_MOESM2_ESM.xlsx]

## Sheet: Results
	Sedentary Behavior Population
COM-B model	Theoretical Domains Framework (TDF)	Higher-Order Themes (HOTs)	Lower-Order Themes (LOTs)	Quotation	Barrier factors or Facilitating factors
Psychological Capability	Knowledge	Lack of Knowledge (and Limited Knowledge)	Lack of knowledge about sedentary behavior	“I don't know about sedentary behavior (S7).” (S8, S10, S12, S13, S19)	Barrier factors
			Limited knowledge of sedentary behavior—understanding is restricted to sedentary postures	“Sedentary behavior is just sitting in one place (S4).” (S15)	Barrier factors
			Limited knowledge of sedentary behavior—only understands the temporal aspect	“Sedentary behavior is just sitting for a long time (S1).” (S3, S5, S6, S9, S11, S14, S16, S18)	Barrier factors
			Basic understanding of sedentary behavior	“Sedentary behavior means sitting still or lying still; that's sedentary behavior (S17). ”	Facilitating factors
			Thinks they understand sedentary behavior but does not elaborate	“I know; I usually have sedentary habits, I'm in the architecture profession (S2).”	Facilitating factors
	Behaviour Regulation	Lack of Methods (and Available Methods)	Lack of methods to interrupt sedentary behavior	“I don't have (methods to interrupt sedentary behavior) (S1).” (S2, S4, S6,S7, S12, S16, S17)	Barrier factors
			Spontaneous interruption of sedentary behavior	“Stand up and walk around (S3).” (S5, S9, S10, S11, S13, S14, S15)	Facilitating factors
			Hunger prompts interruption of sedentary behavior	“There's no method. When you're hungry, it's time to eat, you feel like, oh no, I have to get up to eat (S19).”	Facilitating factors
			Urgent matters prompt interruption	“If there's something urgent, like cooking or shopping, something you have to do, that's when I get up (S18).”	Facilitating factors
			Entertainment activities prompt interruption	“Sometimes going out to have fun (S8).”	Facilitating factors
			Physiological response prompts interruption	“After working for a long time, naturally, there’s a physiological response; I’ll stand up, sitting too long is uncomfortable (S15). ”	Facilitating factors
	Memory, Attention and Decision Processes	Sedentary Triggers (and Interruptions)	Religious activities promote sedentary behavior	“Amitabha Buddha (S10).”	Barrier factors
			Entertainment activities promote sedentary behavior	“Sitting doing crafts, playing mahjong, watching TV (S1).” (S6, S7, S8, S13, S14, S10, S18)	Barrier factors
			Physical limitations promote sedentary behavior	“I can't move because of (lumbar diseases) (S5).” (S19)	Barrier factors
			Aging promotes sedentary behavior	“As I’ve gotten older, I lie down more often (S19).”	Barrier factors
			Work demands promote sedentary behavior	“I need to sit for long periods when I need to draw (S2).” (S11, S12, S15, S17)	Barrier factors
			Sedentary behavior habit promotes sedentary behavior	“I’m just lazy, I basically sit for long periods and don’t want to move (S3).” (S6)	Barrier factors
			Lack of knowledge about sedentary behavior	“I know little, not much (S9).”	Barrier factors
			No program or reminders for sedentary behavior	“No (reminders) (S4).” (S5, S9, S11, S12, S14, S15, S16, S17, S18, S19)	Barrier factors
Physical Capability	Skills	Lack of Management (and Self-management)	Lack of understanding of skills to manage sedentary behavior	“I haven’t learned about it (S2).” (S6, S10, S11, S16)	Barrier factors
			Limited understanding of skills to manage sedentary behavior	“I know a little, sometimes I take walks (S9).” (S17)	Barrier factors
			Awareness of the negative health impact	“Sedentary behavior is definitely bad for the body (S3).” (S4, S5, S7, S12, S14, S15, S19)	Facilitating factors
			Lack of methods to improve sedentary behavior	“I don’t have (methods to improve sedentary behavior) (S1).” (S15, S16)	Barrier factors
			Improvement of behavior driven by task demands	“When there’s something to do, I have to do it, when there’s nothing, I just sit like that (S18).”	Facilitating factors
			Physical activity or exercise improves behavior	“To improve sedentary behavior, I usually go outside for a walk, drink tea, do exercises (S3).” (S12, S14, S17)	Facilitating factors
			Parent-child activities interrupt behavior	“Taking care of my child (S8).”	Facilitating factors
			Believes training is unnecessary	“No need for training (S1).” (S3, S4, S5, S10, S11, S13, S15, S16, S17, S18, S19)	Barrier factors
			Lack of time for behavioral counseling for sedentary reduction	“No time for training, I live in Linping, it's inconvenient (S7).”	Barrier factors
			Recognizes the value of behavioral counseling for sedentary reduction	“I haven’t learned about it. More exercise, I think training could be useful (S2).” (S9, S14)	Facilitating factors
Social Opportunity	Social Influences	Lack of Social Support (and Available Social Support)	Lack of social support	“I don't have any socia support (S5).” (S7, S8, S9, S16, S19)	Barrier factors
			Support from others, but no specifics on individuals and details	“Yes (S2).” (S6)	Facilitating factors
			Support from others, but no specifics on individuals	“Yes, we all live together. Sometimes they take me out to exercise, sometimes we watch TV, look at our phones, read newspapers, walk, and chat (S3).” (S15, S17)	Facilitating factors
			Support from people around	“People around me sometimes remind me, saying we should go out for a walk. (S14)“	Facilitating factors
			Peer support	“My friend sometimes takes me out to play (S1).”	Facilitating factors
			Support from family members, but no specifics on individuals	“Family members have taken me out for activities (S4).” (S12, S18)	Facilitating factors
			Support from family members (son, daughter-in-law)	“My son reminds me not to sit, to walk after eating. (S10).” (S12)	Facilitating factors
			Support from family members (partner)	“Other than my husband reminding me, no one else reminds me (S11).”	Facilitating factors
Physical Opportunity	Environmental Context/Resources	Lack of Environmental Support (and Available Environment Support)	Lack of Environmental Support	“I don't have any environmental support (S5).” (S9, S15)	Barrier factors
			Environmental or condition limitations	“It's always good to move, but sometimes the environment or conditions don't allow it, like when working, standing up and sitting down repeatedly wastes time. People like us who don't have anything to do need to be more self-conscious (S3).”	Barrier factors
			Work limitations	“Work is not possible (S11).” (S12, S16)	Barrier factors
			Lack of barriers	“There's nothing, no barriers, nothing to obstruct (S14).”	Facilitating factors
			Family environment affects sedentary behavior	“I think the family definitely has an impact (S3).”	Barrier factors
			Family members' reminders disrupt sedentary behavior	“After retirement, my son comes and tells me not to sit too long, as my back is not good and I have a herniated disc (S1).” (S4, S17)	Facilitating factors
			Retirement status supports sedentary behavior	“I am now retired. Watching TV and using my phone means sitting there (S4).” (S19)	Facilitating factors
			Exercise learning resources	“For example, attending exercise-related courses, such as yoga, tai chi, or dancing (S14).”	Facilitating factors
			Disrupting sedentary behavior through childcare and parent-child activities	“Taking care of the child, running with him (S8).”	Facilitating factors
			Disrupting sedentary behavior through daily tasks, housework, or outings	“There are things to do, like buying groceries, going out to move around (S18).” (S14, S19)	Facilitating factors
Reflective Motivation	Social/Professional Role/Identity	Perceptions and Conflicts (and Importance and Effort)	Think it's quite important to interrupt sedentary behavior	“It's quite important (S4).”	Facilitating factors
			Think interrupting sedentary behavior is important, but not sure about the exact importance	“It's important, but not sure how important. Anyway, sitting for long periods is bad (S1).”	Facilitating factors
			Think interrupting sedentary behavior is important	“Of course, it's important. It's best to balance work and rest (S3).” (S5, S10, S12, S13, S14)	Facilitating factors
			Think interrupting sedentary behavior is very important	“Sometimes I think to get up and move around. It's very important to improve (S6).”	Facilitating factors
			Sedentary behavior has not become part of the role	“Can't change it (S11).” (S15, S18, S19)	Barrier factors
			Acknowledge the harms of sedentary behavior but have inner conflict	“Long sitting is not good, I know, but I just want to sit (S7).”	Barrier factors
	Beliefs About Capability	Lack of Confidence (and Confidence)	Unclear	“I'm not sure how much confidence I have in improving sedentary behavior (S19).”	Barrier factors
			Indifferent or resigned attitude towards the status quo	“Let it be, I don't have any particular confidence, because it's just a phenomenon (P15).”	Barrier factors
			Lack of confidence	“(Confidence) doesn't seem to be high. I can't avoid sitting, I sit more than I should (S1).” (S10, S11, S12, S16, S18)	Barrier factors
			Confidence, but lack of motivation	“I have confidence, but sometimes I lack the energy (S7).”	Barrier factors
			Half-confidence	“50% confidence, due to work, I can't avoid sitting (S2).”	Barrier factors
			Confidence	“Yes, I have confidence (S3).” (S4, S6, S9, S13, S17)	Facilitating factors
			Strong confidence	“I have strong confidence, for my body and health (S5).”	Facilitating factors
			Full of confidence	“I am full of confidence because I don't like to stay at home all the time, lying or sitting in a dull state (S14).”	Facilitating factors
	Beliefs About Consequences	Limited Belief (and Understanding Health Benefits)	Uncertain about the consequences of sedentary behavior	“I don't really understand. I just lie down to rest when it hurts. As for the consequences, I can't say. Lying down for long periods may worsen the problem or might improve it, you don't know (S19).”	Barrier factors
			Negative view on the outcome of sedentary behavior	“Long sitting is definitely bad. You just shouldn't sit for too long (S4).” (S7, S10)	Facilitating factors
			Acknowledge the benefits of improving sedentary behavior for health, but not detailed	“There are definitely benefits, the body will improve gradually (S5).” (S11, S12, S15, S17, S18)	Facilitating factors
			Awareness of Benefits of Improving Sedentary Behavior, but Unaware of Specific Benefits	“There are certainly benefits, more exercise, sitting too long is definitely not good, but I don't know the specific benefits (S6).”	Facilitating factors
			Relieving Eye Symptoms	“There are definitely benefits, for the eyes, for the body, in all aspects (S3).”	Facilitating factors
			Improving Neck/Back Function	“There are definitely benefits for my back and neck, I have problems with both (S1).” (S2, S8, S9, S14)	Facilitating factors
			Improving Hypertension/Neurological Function	“Not good for hypertension, not good for nerve compression (S13).”	Facilitating factors
			Promoting Circulation	“Not good for circulation (S14).”	Facilitating factors
			Longevity	“The benefit is that it can prolong life (S16) .”	Facilitating factors
			Preventing Age-Related Diseases	“It can easily lead to various age-related diseases (S14).”	Facilitating factors
Automatic Motivation	Optimism/Pessimism	Limited Motivation (and Sufficient Motivation)	Confidence in Positive Results from Improving Sedentary Behavior (Low)	“Not very confident (S1) .”(S10, S11, S16, S18)	Barrier factors
			Confidence in Positive Results from Improving Sedentary Behavior (Moderate)	“Yes, I am confident (S3).” (S4, S7, S9, S12, S13)	Facilitating factors
			Confidence in Positive Results from Improving Sedentary Behavior (High)	“Definitely helps with health, I am very confident (S6).” (S17)	Facilitating factors
			Confidence in Positive Results from Improving Sedentary Behavior (Full)	“This confidence is full (S14).” (S15)	Facilitating factors
	Intentions		Unwillingness to Improve Sedentary Behavior	“My son watches me sitting all day at home, but I think if I stand too long, I need to sit again. I still want to sit (S1).” (S9, S10, S11, S16)	Barrier factors
			Willingness to Improve Sedentary Behavior	“I am planning to improve now (S2).” (S3, S4, S5, S6, S7, S9, S12, S13, S14, S15, S17, S18)	Facilitating factors
	Goals		No Clear Goal to Improve	“I don't have a goal, not sure, just sit a lot (S1).” (S3, S7, S10, S11, S18)	Barrier factors
			Reducing Sedentary Behavior	“I don't sit for long periods (S8) .”	Facilitating factors
			Reducing Sedentary Behavior and Increasing Exercise	“Try not to sit too much, do more exercise (S7).”	Facilitating factors
			More Exercise	“Play more ball (S2) .”	Facilitating factors
			Physical Health	“Physical health (S3).” (S4, S5, S6, S14, S15, S17)	Facilitating factors
			Mental Calmness	“The goal is to keep a calm mindset (S16).”	Facilitating factors
			Physiological Discomfort from Sedentary Behavior	“For example, if you lie down for too long and feel uncomfortable, you get up to move (S19).”	Facilitating factors
	Reinforcing Behavior		Lack of Motivation	“No motivation, can't really explain it (S9).” (S10, S11, S19)	Barrier factors
			Doing Household Tasks (Cooking)	“Sometimes after sitting for hours, I get up to stand, like when I cook or prepare rice, I stand up (S1).”	Facilitating factors
			Reducing Sedentary Behavior, More Activity	“Don't sit all the time, walk around and move (S7).” (S8, S12)	Facilitating factors
			Physical Health (Voluntary Walking)	“I don't go (walking) today because the weather is bad. Usually, I go voluntarily for my health (S1).” (S3, S4, S5, S6, S14, S15, S17)	Facilitating factors
			Improving Back Pain	“Not making my back hurt (is my motivation to reduce sedentary behavior) (S2).”	Facilitating factors
			Living a Good Life	“My motivation is to live a good, quiet life (S16).”	Facilitating factors
			Spending Leisure Time with Grandchildren	“When my grandchildren come, I play with them (S18).”	Facilitating factors
			Avoiding Dependence on Others	“To avoid lying in bed waiting for others to serve me (S14).”	Facilitating factors
	Emotions		No Emotional Change	“Feels a bit lighter in the back, but no real emotional change, I take anxiety medicine regularly (S1).” (S11, S12, S18, S19)	Barrier factors
			Physical and Mental Comfort	“(Emotionally) feels a bit lighter, less back pain (S2).” (S3, S4, S5, S6, S7, S8, S9, S10, S13, S14, S15, S16, S17)	Facilitating factors
Non-Sedentary Behavior Population
COM-B model	Theoretical Domains Framework (TDF)		Theme	Quotation	Barrier factors or Facilitating factors
Psychological Capability	Knowledge	Lack of Knowledge (and Limited Knowledge)	Lack of Knowledge About Sedentary Behavior	“I don’t know, I don’t sit much.” (N5)	Barrier factors
			Limited Knowledge of Sedentary Behavior	“Sitting for a long time here is just sitting for a long time (N1).” (N2, N3, N4, N8, N9, N10)	Barrier factors
			Understanding the Harm of Sedentary Behavior	“Sitting for a long time affects the body’s meridians (N6).”	Facilitating factors
	Behaviour Regulation	Lack of Methods (and Available Methods)	Lack of Methods to Interrupt Sedentary Behavior	“No (N1).” (N2, N3, N4, N5, N6, N7, N8, N10)	Barrier factors
			Spontaneous Interruption of Sedentary Behavior	“When I sit for a long time, I stand up (N1).” (N2, N3, N6, N7, N8)	Facilitating factors
			Improving Sedentary Behavior Through Daily Walking	“Walking, I walk tens of thousands of steps every day (N5).”	Facilitating factors
			Interrupting Sedentary Behavior by Reminders from Others	“When someone calls me, if I sit too long, I go for a walk (N8).”	Facilitating factors
			Interrupting Sedentary Behavior Using Phone Alerts	“When I watch my phone for too long, it automatically reminds me that I need to rest (N9).”	Facilitating factors
	Memory, Attention, and Decision Processes	Sedentary Triggers (and Interruptions)	Entertainment Activities Promote Sedentary Behavior	“When playing Mahjong, I sit for a long time, about 2 and a half hours, not long (N2).” (N3, N4, N9)	Barrier factors
			Fatigue Leads to Sedentary Behavior	“When I’m tired, I sit for a while (N9).”	Barrier factors
			Lack of knowledge about sedentary behavior	“I haven’t learned about it (N5).”	Barrier factors
			No Program or Reminders for Sedentary Behavior	“There are no reminders, I just stand up when I want to (N1).” (N2, N7, N8, N10)	Barrier factors
			Phone Alerts	“If I’ve been looking at my phone for too long, it automatically reminds me, 'you need to rest, you need to rest!' (N9).”	Facilitating factors
Physical Capability	Skills	Lack of Management (and Self-management)	Awareness of the Negative Health Impact but Does Not Elaborate	“Sitting for a long time doesn’t seem very good (N1).” (N3, N7, N8, N9)	Facilitating factors
			Awareness of the Negative Health Impact	“Sitting for a long time playing Mahjong or using the phone is bad for the neck and waist (N2).”	Facilitating factors
			No Skills	“No (N4).”	Barrier factors
			Lack of Understanding	“I don’t know what skills there are (N3).” (N5)	Barrier factors
			Increase Personal Activity	“Just move around a little, that’s enough (N1).” (N3)	Facilitating factors
			Self-Reminder	“I need to remind myself (N2).”	Facilitating factors
			Walking	“Walking, I walk tens of thousands of steps every day (N10).”	Facilitating factors
			Standing to Interrupt Sedentary Behavior	“Stand more, sit less (N6).”(N7, N10)	Facilitating factors
			Believes Training is Unnecessary	“No need for training, just move around a little (N1).” (N3, N9, N10)	Barrier factors
			Self-Reminder, No Need for Behavioral Counseling for Sedentary Reduction	“I need to remind myself, no need for training, I’m too old for that (N2).”	Barrier factors
			Unclear Whether Training is Needed	“I don’t know if I need training (N8).”	Barrier factors
			Basic Knowledge of Sedentary Behavior Doesn’t Require Special Behavioral Counseling	“No need to learn about sitting for a long time, it’s common knowledge, everyone knows it (N6) .”	Barrier factors
Social Opportunity	Social Influences	Lack of Social Support (and Available Social Support)	Support from Family Members	“My daughter-in-law told me not to sit for too long (N2).” (N5, N9, N10)	Facilitating factors
			Peer Support	“This isn’t the case either. Sometimes I play Mahjong with friends and then walk outside. I go with 5 or 6 friends (N3).”	Facilitating factors
			Lack of Social Support	“No, I know by myself (N6).” (N7, N8)	Barrier factors
Physical Opportunity	Environmental Context/Resources	Lack of Environmental Support (and Available Environment Support)	No Environmental or Resource Impact	“No (N4).”	Barrier factors
			Environmental or Condition Limitations	“I say I’ll exercise in the morning, but now it’s cold, the winter temperature is too low, so I don’t go in the morning. It takes an hour to get there with several people (N1).” (N8)	Barrier factors
			Retirement Status Supports Sedentary Behavior	“I have been retired for 17 years, doing housework, cooking (improving sedentary behavior), living alone (N2).”(N3)	Facilitating factors
			Living Environment Supports Reduction of Sedentary Behavior	“I do housework, like mopping the floor, washing dishes, and I won’t sit if there’s work to do (N5).” (N2, N9)	Facilitating factors
Reflective Motivation	Social/Professional Role/Identity	Perceptions and Conflicts (and Importance and Effort)	Importance of Interrupting Sedentary Behavior	“It’s somewhat important, it’s good for health (N8).”	Facilitating factors
			Interrupting Sedentary Behavior is Important for older adults' Roles	“It’s definitely important, I’m getting older (N2).”(N3, N5, N6)	Facilitating factors
			Effort Needed to Interrupt Sedentary Behavior	“Interrupting sedentary behavior requires effort (N10).”	Facilitating factors
			Balancing Sedentary Behavior and Exercise	“Walk a little, sit a little, exercise a little, that’s how it works (N7).”	Facilitating factors
	Beliefs About Capability	Lack of Confidence (and Confidence)	Confidence	“Improving sedentary behavior is good for health, I’m confident, and I pay attention to it (N2).” (N3, N5, N7, N8, N10)	Facilitating factors
			Lack of Confidence	“No need for confidence (N6).”	Barrier factors
	Beliefs About Consequences	Limited Belief (and Understanding Health Benefits)	Unclear Health Benefits but Not Specific Hazards	“There’s no real benefit, anyway, sitting for too long isn’t good, but I can’t say exactly what’s bad (N1).”	Barrier factors
			Acknowledging unspecified health benefits of reducing sedentary behavior	“It definitely has more benefits (N2).” (N3, N4, N7, N8, N10)	Facilitating factors
			Promoting Physical Health	“Improving sedentary behavior benefits health (N9).”	Facilitating factors
			Improving Constipation	“It’s good for meridians and improving constipation (N6).”	Facilitating factors
			Walking is Easier	“It definitely has benefits, for example, walking becomes easier, my knees hurt a little after sitting too long (N3).”	Facilitating factors
			Improving Neck/Back Function	“My neck will definitely feel better, and the meridians will be activated (N6).” (N9)	Facilitating factors
Automatic Motivation	Optimism/Pessimism	Limited Motivation (and Sufficient Motivation)	Confidence in Positive Results from Improving Sedentary Behavior (Moderate)	“I’m confident, without confidence, I wouldn’t get up so early. We get up before 6 AM to exercise (N1).” (N2, N3, N4, N8)	Facilitating factors
			Confidence in Positive Results from Improving Sedentary Behavior (High)	“I’m confident, definitely confident, about 70-80% confident (N9).”	Facilitating factors
			Confidence in Positive Results from Improving Sedentary Behavior, Requires Effort	“It requires effort, but it will definitely improve (N10).”	Facilitating factors
	Intentions		Willingness to Improve Sedentary Behavior	“I’m willing, for health (N1).” (N2, N4, N6, N7, N8, N9, N10)	Facilitating factors
			Highly Concerned About Sedentary Behavior	“I’m very concerned about it (N3).”	Facilitating factors
	Goals		Reducing Sedentary Behavior, Walking More	“I definitely want to avoid sitting for too long, walk more, move more (N3).”	Facilitating factors
			Controlling Blood Sugar	“I’m working towards this goal, my blood sugar will decrease (N10).”	Facilitating factors
			Exercising for Physical Health	“Exercise, maintain health (N1).” (N2, N4, N6, N8)	Facilitating factors
			Reducing Family Burden	“Good health, less worry for my family (N4).”	Facilitating factors
	Reinforcing Behavior		Personal Activity Habits	“I have this habit, after sitting for a while, I definitely stand up, move my legs, move my knees. I’m definitely concerned about sitting for too long (N3).”	Facilitating factors
			Exercise	“Exercise, walking, dancing (N7).”	Facilitating factors
			Physical Health	“Usually, I voluntarily exercise for my own health (N1).” (N2, N6, N8)	Facilitating factors
			Improving Blood Sugar	“High blood sugar can be improved, and that motivates me to improve my sedentary behavior (N10).”	Facilitating factors
	Emotions		No Emotional Change	“I don’t feel it emotionally, anyway, I sit rarely. Even when I worked, I didn’t sit, just walked all day, so I generally don’t sit at home (N9).”	Barrier factors
			Physical and Mental Comfort	“Time passes faster during exercise, and I feel more comfortable (N1).”(N3, N5, N6, N7, N8, N10)	Facilitating factors
